# Supplementary material for: The Landscape of Host Transcriptional Response Programs Commonly Perturbed by Bacterial Pathogens: Towards Host-Oriented Broad-Spectrum Drug Targets
Source: PLoS One. 2013 Mar 13;8(3):e58553. doi: 10.1371/journal.pone.0058553 (PMC3596304; doi:10.1371/journal.pone.0058553)
Supplement: Table S5 — Functional annotations of anti-infective targets. It contains -values indicating enrichment of anti-infective drug targets in GO biological processes. (XLS) [file pone.0058553.s006.xls]

## Sheet: Sheet1
Category	Term	Genes Count	%	P-Value	Benjamini
GOTERM_BP_FAT	response to wounding	23	2.6	1.1e-14	1.5e-11
GOTERM_BP_FAT	inflammatory response	16	1.8	8.1e-11	5.6e-08
SP_PIR_KEYWORDS	oxidoreductase	16	1.8	2e-09	4.8e-07
GOTERM_BP_FAT	defense response	18	2	1e-08	4.7e-06
KEGG_PATHWAY	Complement and coagulation cascades	10	1.1	5.7e-08	4.4e-06
SP_PIR_KEYWORDS	glycoprotein	38	4.2	7.4e-08	8.8e-06
GOTERM_BP_FAT	oxidation reduction	17	1.9	1.2e-07	4.1e-05
SP_PIR_KEYWORDS	disulfide bond	30	3.3	2.3e-07	1.8e-05
GOTERM_MF_FAT	vitamin binding	9	1	3.6e-07	9.8e-05
SP_PIR_KEYWORDS	metalloprotein	8	0.9	4.1e-07	2.4e-05
UP_SEQ_FEATURE	disulfide bond	29	3.2	4.5e-07	0.00015
GOTERM_BP_FAT	positive regulation of multicellular organismal process	11	1.2	4.7e-07	0.00013
GOTERM_BP_FAT	wound healing	10	1.1	5.7e-07	0.00013
SP_PIR_KEYWORDS	plasma	7	0.8	1.3e-06	6.3e-05
UP_SEQ_FEATURE	site:Transition state stabilizer	5	0.6	2.2e-06	0.00035
SP_PIR_KEYWORDS	dioxygenase	6	0.7	4.8e-06	0.00019
GOTERM_BP_FAT	regulation of body fluid levels	8	0.9	8e-06	0.0016
GOTERM_BP_FAT	regulation of nitric oxide biosynthetic process	5	0.6	1.1e-05	0.0018
SP_PIR_KEYWORDS	iron	9	1	1.1e-05	0.00038
GOTERM_BP_FAT	regulation of apoptosis	16	1.8	1.2e-05	0.0018
